# Supplementary material for: Spermine Oxidase–Substrate Electrostatic Interactions: The Modulation of Enzyme Function by Neighboring Colloidal ɣ-Fe2O3
Source: Biomolecules. 2023 Dec 15;13(12):1800. doi: 10.3390/biom13121800 (PMC10742170; doi:10.3390/biom13121800)
Supplement: Supplementary file 1 [file biomolecules-13-01800-s001.zip]

Archive with 1 entries (1 files):
- biomolecules-2731068-supplementary.pdf
